# Supplementary material for: A modular architecture for trial-by-trial learning of redundant muscle activity patterns in novel sensorimotor tasks
Source: PLoS Comput Biol. 2026 Mar 27;22(3):e1012834. doi: 10.1371/journal.pcbi.1012834 (PMC13061332; doi:10.1371/journal.pcbi.1012834)
Supplement: S1 Dataset — (ZIP) [file pcbi.1012834.s005.zip]

Archive with 18 entries (17 files):
- processed_data_PlosComputBiol/
- processed_data_PlosComputBiol/data sim sensitivity analysis figS4.D.mat
- processed_data_PlosComputBiol/data sim1 fig3.mat
- processed_data_PlosComputBiol/data sim1 fig4.mat
- processed_data_PlosComputBiol/data sim1 fig5A.mat
- processed_data_PlosComputBiol/data sim1 fig5B.mat
- processed_data_PlosComputBiol/data sim1 figS4.A.mat
- processed_data_PlosComputBiol/data sim1 figS4.B.mat
- processed_data_PlosComputBiol/data sim2 fig6.mat
- processed_data_PlosComputBiol/data sim2 figS4.C.mat
- processed_data_PlosComputBiol/data sim3 fig7.mat
- processed_data_PlosComputBiol/data simS2.A figS2.A.mat
- processed_data_PlosComputBiol/data simS2.A figS2.B.mat
- processed_data_PlosComputBiol/data simS2.B figS2.C.mat
- processed_data_PlosComputBiol/data simS2.C figS2.D.mat
- processed_data_PlosComputBiol/figures_and_analyses.m
- processed_data_PlosComputBiol/PlotHelper.m
- processed_data_PlosComputBiol/README.txt
