# Supplementary material for: A modular architecture for trial-by-trial learning of redundant muscle activity patterns in novel sensorimotor tasks
Source: PLoS Comput Biol. 2026 Mar 27;22(3):e1012834. doi: 10.1371/journal.pcbi.1012834 (PMC13061332; doi:10.1371/journal.pcbi.1012834)
Supplement: S1 Dataset — (ZIP) [file pcbi.1012834.s005.zip › processed_data_PlosComputBiol/figures_and_analyses.m]

% plotting data and statistical analyses

figs_dir = './figs/';
% create directory
if ~exist(figs_dir, 'dir')
    mkdir(figs_dir);
end

%% data from simulation 1, fig 3

load('data sim1 fig3.mat');

rot_color = [48 149 242]/256;
comp_color = [101 217 22]/256;
incomp_color = [255 54 51]/256;
rot_fill_color = [194 219 242]/256;
comp_fill_color = [196 230 173]/256;
incomp_fill_color = [255 192 191]/256;
lines_colors = [rot_color;comp_color;incomp_color];
fills_colors = [rot_fill_color;comp_fill_color;incomp_fill_color];
fill_alpha = 0.75;
line_width = 1.0;
patch_fill_color = [0.8 0.8 0.8];
patch_fill_alpha = 0.5;
num_cycles = num_cycles_total/3;

metrics_names = {'force direction error [deg]', 'force magnitude error [a.u.]', ...
    'R^2', 'motor command norm [a.u.]'};
num_metrics = length(metrics_names);
params_names = {'update of control policy', 'update of synergies', ...
    sprintf('update of control policy\nand synergies')};
exp_names = {'rotation', sprintf('compatible\nsurgery'), sprintf('incompatible\nsurgery')};

fig3 = figure;
for i_metric = 1:num_metrics
    metric_name = metrics_names{i_metric};
    for i_param = 1:num_params
        row_axes(i_param) = subplot(num_metrics, num_params, (i_metric-1)*num_params+i_param);
        param_name = params_names{i_param};
        plot_data = squeeze(plot_data_all(:,:,i_param,:,i_metric));
        row_axes(i_param) = PlotHelper.plotAx(row_axes(i_param), plot_data, ...
            metric_name, 'cycle');
        limits_min(i_param) = row_axes(i_param).YLim(1);
        limits_max(i_param) = row_axes(i_param).YLim(2);
        if i_metric == 1
            title(row_axes(i_param), param_name);
        end
        ch_flipped = flip(row_axes(i_param).Children);
        for i_line = 1:nExperiments
            ch_flipped(i_line).FaceColor = fills_colors(i_line,:);
            ch_flipped(i_line).FaceAlpha = fill_alpha;
            ch_flipped(i_line+nExperiments).Color = lines_colors(i_line,:);
            ch_flipped(i_line+nExperiments).LineWidth = line_width;
        end
        if i_metric == 1 && i_param == num_params
            ax_lines = row_axes(i_param).Children(1:nExperiments);
            legend(row_axes(i_param), flip(ax_lines), exp_names, 'location', 'northeast');
        end
    end
    data_limits = [min(limits_min), max(limits_max)];
    if i_metric == 1 || i_metric == 2
        data_limits(1) = 0;
    end
    for i_param = 1:num_params
        row_axes(i_param) = PlotHelper.addPatch(row_axes(i_param), ...
            num_cycles, num_cycles*2, data_limits(1), data_limits(2), ...
            patch_fill_color, patch_fill_alpha);
    end
end

fig3 = PlotHelper.formatFig(fig3, 25, 28);
print(fig3, horzcat(figs_dir, 'fig3.pdf'), ...
    '-dpdf', '-fillpage');
print(fig3, horzcat(figs_dir, 'fig3.png'), ...
    '-dpng', '-r200');
savefig(fig3, horzcat(figs_dir, 'fig3.fig'));
close(fig3);

% statistical analyses
% let's first make a huge table with all the data
% we need to initialize 4D matrices for cycles, block, inits, params, and
% exps, then we flatten everything
% data matrices are organized in the dimensions: (cycles, inits, params,
% exps)
cycles_mat = zeros(num_cycles_total, num_init, num_params, nExperiments);
blocks_mat = zeros(num_cycles_total, num_init, num_params, nExperiments);
inits_mat = zeros(num_cycles_total, num_init, num_params, nExperiments);
params_mat = zeros(num_cycles_total, num_init, num_params, nExperiments);
exps_mat = zeros(num_cycles_total, num_init, num_params, nExperiments);
num_cycles_block = 3;

for i_cycle = 1:num_cycles_total
    for i_init = 1:num_init
        for i_par = 1:num_params
            for i_exp = 1:nExperiments
                cycles_mat(i_cycle,i_init,i_par,i_exp) = i_cycle;
                blocks_mat(i_cycle,i_init,i_par,i_exp) = ceil(i_cycle/num_cycles_block);
                inits_mat(i_cycle,i_init,i_par,i_exp) = i_init;
                params_mat(i_cycle,i_init,i_par,i_exp) = i_par;
                exps_mat(i_cycle,i_init,i_par,i_exp) = i_exp;
            end
        end
    end
end

% initialize table
data_table_all = table(reshape(plot_data_all(:,:,:,:,1), [], 1),...
    reshape(plot_data_all(:,:,:,:,2), [], 1), ...
    reshape(plot_data_all(:,:,:,:,3), [], 1), ...
    reshape(plot_data_all(:,:,:,:,4), [], 1),...
    categorical(reshape(cycles_mat, [], 1)),...
    categorical(reshape(blocks_mat, [], 1)),...
    categorical(reshape(inits_mat, [], 1)),...
    categorical(reshape(params_mat, [], 1)),...
    categorical(reshape(exps_mat, [], 1), 1:3, {'rot', 'comp', 'incomp'}),...
    'VariableNames', {'forceDirError', 'forceMagError',...
    'R2', 'uNorm',...
    'cycle', 'block', 'init', 'param', 'exp'});

last_cycle_perturb = num2str(ceil(num_cycles*2));
selected_params = {'4', '2', '5'};
selected_rows = data_table_all.cycle == last_cycle_perturb;
selected_table = data_table_all(selected_rows,:);
selected_table.param = categorical(selected_table.param, {'1','2','3'}, {'Z','W','Z+W'});

% force direction error
force_dir_error_model = fitglme(selected_table, ...
    'forceDirError ~ exp * param + (1|init)');
% anova shows no significant effect of param, and significant effect of exp
% and param:exp
% focus contrasts on across exp at each level of param
contrast_H_all = [0 0 0 1 0 0 0 0 0;
    0 0 0 0 1 0 0 0 0;
    0 0 0 -1 1 0 0 0 0;
    0 0 0 1 0 1 0 0 0;
    0 0 0 0 1 0 0 1 0;
    0 0 0 -1 1 -1 0 1 0;
    0 0 0 1 0 0 1 0 0;
    0 0 0 0 1 0 0 0 1;
    0 0 0 -1 1 0 -1 0 1];
contrasts_names = {'Z comp - rot', 'Z incomp - rot', 'Z incomp - comp', ...
    'W comp - rot', 'W incomp - rot', 'W incomp - comp', ...
    'Z+W comp - rot', 'Z+W incomp - rot', 'Z+W incomp - comp'}; 
num_tests = size(contrast_H_all,1); % used for bonferroni correction

diary(horzcat(figs_dir,'analysis force dir error ZW comparison.txt'));
'Analyses on data at final perturbation cycle\n\n';
disp(force_dir_error_model);
disp(anova(force_dir_error_model));

for i_test = 1:num_tests
    [pVal, F, DF1, DF2] = coefTest(force_dir_error_model, contrast_H_all(i_test,:));
    fprintf('\ncontrast: %s, adj-pVal= %e, F(%d,%d)=%f\n',...
        contrasts_names{i_test}, min(1,pVal*num_tests), DF1, DF2, F);
end
diary off;

% force magnitude error
force_mag_error_model = fitglme(selected_table, ...
    'forceMagError ~ exp * param + (1|init)');
% anova shows no significant effect of param, and significant effect of exp
% and param:exp
diary(horzcat(figs_dir,'analysis force magnitude error ZW comparison.txt'));
'Analyses on data at final perturbation cycle\n\n';
disp(force_mag_error_model);
disp(anova(force_mag_error_model));

for i_test = 1:num_tests
    [pVal, F, DF1, DF2] = coefTest(force_mag_error_model, contrast_H_all(i_test,:));
    fprintf('\ncontrast: %s, adj-pVal= %e, F(%d,%d)=%f\n',...
        contrasts_names{i_test}, min(1,pVal*num_tests), DF1, DF2, F);
end
diary off;

% R2
R2_model = fitglme(selected_table, ...
    'R2 ~ exp * param + (1|init)');
% anova shows no significant effect of param, and significant effect of exp
% and param:exp
diary(horzcat(figs_dir,'analysis R2 ZW comparison.txt'));
'Analyses on data at final perturbation cycle\n\n';
disp(R2_model);
disp(anova(R2_model));

for i_test = 1:num_tests
    [pVal, F, DF1, DF2] = coefTest(R2_model, contrast_H_all(i_test,:));
    fprintf('\ncontrast: %s, adj-pVal= %e, F(%d,%d)=%f\n',...
        contrasts_names{i_test}, min(1,pVal*num_tests), DF1, DF2, F);
end
diary off;

% motor command norm
motor_command_norm_model = fitglme(selected_table, ...
    'uNorm ~ exp * param + (1|init)');
% anova shows no significant effect of param, and significant effect of exp
% and param:exp
diary(horzcat(figs_dir,'analysis motor command norm ZW comparison.txt'));
'Analyses on data at final perturbation cycle\n\n';
disp(motor_command_norm_model);
disp(anova(motor_command_norm_model));

for i_test = 1:num_tests
    [pVal, F, DF1, DF2] = coefTest(motor_command_norm_model, contrast_H_all(i_test,:));
    fprintf('\ncontrast: %s, adj-pVal= %e, F(%d,%d)=%f\n',...
        contrasts_names{i_test}, min(1,pVal*num_tests), DF1, DF2, F);
end
diary off;


clearvars -except figs_dir;

%% data from simulation 1, fig 4

load('data sim1 fig4.mat');

rot_color = [48 149 242]/256;
comp_color = [101 217 22]/256;
incomp_color = [255 54 51]/256;
rot_fill_color = [194 219 242]/256;
comp_fill_color = [196 230 173]/256;
incomp_fill_color = [255 192 191]/256;
lines_colors = [rot_color;comp_color;incomp_color];
fills_colors = [rot_fill_color;comp_fill_color;incomp_fill_color];
fill_alpha = 0.75;
line_width = 1.0;
patch_fill_color = [0.8 0.8 0.8];
patch_fill_alpha = 0.5;
num_cycles = num_cycles_total/3;

exp_names = {'rotation', sprintf('compatible\nsurgery'), sprintf('incompatible\nsurgery')};
subspaces_names = {'baseline task', 'null', 'Nc', 'Nnc'};

fig4 = figure;
for i_subspace = 1:num_subspaces
    subspace_name = subspaces_names{i_subspace};
    axes(i_subspace) = subplot(1, num_subspaces, i_subspace);
    plot_data = squeeze(plot_data_all(:,:,:,i_subspace));
    axes(i_subspace) = PlotHelper.plotAx(axes(i_subspace), plot_data, ...
        'motor command norm [a.u.]', 'cycle');
    limits_min(i_subspace) = axes(i_subspace).YLim(1);
    limits_max(i_subspace) = axes(i_subspace).YLim(2);
    title(axes(i_subspace), subspace_name);
    ch_flipped = flip(axes(i_subspace).Children);
    for i_line = 1:nExperiments
        ch_flipped(i_line).FaceColor = fills_colors(i_line,:);
        ch_flipped(i_line).FaceAlpha = fill_alpha;
        ch_flipped(i_line+nExperiments).Color = lines_colors(i_line,:);
        ch_flipped(i_line+nExperiments).LineWidth = line_width;
    end
    if i_subspace == 1
        ax_lines = axes(i_subspace).Children(1:nExperiments);
        legend(axes(i_subspace), flip(ax_lines), exp_names, 'location', 'northwest');
    end
end
data_limits = [min(limits_min), max(limits_max)];
data_limits(1) = 0;
for i_subspace = 1:num_subspaces
    axes(i_subspace) = PlotHelper.addPatch(axes(i_subspace), ...
        num_cycles, num_cycles*2, data_limits(1), data_limits(2), ...
        patch_fill_color, patch_fill_alpha);
end

fig4 = PlotHelper.formatFig(fig4, 25, 10);
print(fig4, horzcat(figs_dir, 'fig4.pdf'), ...
    '-dpdf', '-fillpage');
print(fig4, horzcat(figs_dir, 'fig4.png'), ...
    '-dpng', '-r200');
savefig(fig4, horzcat(figs_dir, 'fig4.fig'));
close(fig4);

% statistical analyses
cycles_mat = zeros(num_cycles_total, num_init, nExperiments);
blocks_mat = zeros(num_cycles_total, num_init, nExperiments);
inits_mat = zeros(num_cycles_total, num_init, nExperiments);
exps_mat = zeros(num_cycles_total, num_init, nExperiments);
num_cycles_block = 3;

for i_cycle = 1:num_cycles_total
    for i_init = 1:num_init
        for i_exp = 1:nExperiments
            cycles_mat(i_cycle,i_init,i_exp) = i_cycle;
            blocks_mat(i_cycle,i_init,i_exp) = ceil(i_cycle/num_cycles_block);
            inits_mat(i_cycle,i_init,i_exp) = i_init;
            exps_mat(i_cycle,i_init,i_exp) = i_exp;
        end
    end
end

% initialize table
data_table_all = table(reshape(plot_data_all(:,:,:,1), [], 1),...
    reshape(plot_data_all(:,:,:,2), [], 1),...
    reshape(plot_data_all(:,:,:,3), [], 1),...
    reshape(plot_data_all(:,:,:,4), [], 1),...
    categorical(reshape(cycles_mat, [], 1)),...
    categorical(reshape(blocks_mat, [], 1)),...
    categorical(reshape(inits_mat, [], 1)),...
    categorical(reshape(exps_mat, [], 1), 1:3, {'rot', 'comp', 'incomp'}),...
    'VariableNames', {'uNormTask', 'uNormNull', 'uNormNc', 'uNormNnc',...
    'cycle', 'block', 'init', 'exp'});

last_cycle_perturb = num2str(ceil(num_cycles*2));
selected_rows = data_table_all.cycle == last_cycle_perturb;
selected_table = data_table_all(selected_rows,:);

% task
u_norm_task_model = fitglme(selected_table, ...
    'uNormTask ~ exp + (1|init)');

% constrasts across each exp
contrast_H_all = [0 1 0;
    0 0 1;
    0 -1 1];
contrasts_names = {'comp - rot', 'incomp - rot', 'incomp - comp'}; 
num_tests = size(contrast_H_all,1); % used for bonferroni correction

diary(horzcat(figs_dir,'analysis motor command norm task default params.txt'));
'Analyses on data at final perturbation cycle\n\n';
disp(u_norm_task_model);
disp(anova(u_norm_task_model));

for i_test = 1:num_tests
    [pVal, F, DF1, DF2] = coefTest(u_norm_task_model, contrast_H_all(i_test,:));
    fprintf('\ncontrast: %s, adj-pVal= %e, F(%d,%d)=%f\n',...
        contrasts_names{i_test}, min(1,pVal*num_tests), DF1, DF2, F);
end
diary off;

% null
u_norm_null_model = fitglme(selected_table, ...
    'uNormNull ~ exp + (1|init)');

diary(horzcat(figs_dir,'analysis motor command norm null default params.txt'));
'Analyses on data at final perturbation cycle\n\n';
disp(u_norm_null_model);
disp(anova(u_norm_null_model));

for i_test = 1:num_tests
    [pVal, F, DF1, DF2] = coefTest(u_norm_null_model, contrast_H_all(i_test,:));
    fprintf('\ncontrast: %s, adj-pVal= %e, F(%d,%d)=%f\n',...
        contrasts_names{i_test}, min(1,pVal*num_tests), DF1, DF2, F);
end
diary off;

% Nc
u_norm_Nc_model = fitglme(selected_table, ...
    'uNormNc ~ exp + (1|init)');

diary(horzcat(figs_dir,'analysis motor command norm Nc default params.txt'));
'Analyses on data at final perturbation cycle\n\n';
disp(u_norm_Nc_model);
disp(anova(u_norm_Nc_model));

for i_test = 1:num_tests
    [pVal, F, DF1, DF2] = coefTest(u_norm_Nc_model, contrast_H_all(i_test,:));
    fprintf('\ncontrast: %s, adj-pVal= %e, F(%d,%d)=%f\n',...
        contrasts_names{i_test}, min(1,pVal*num_tests), DF1, DF2, F);
end
diary off;

% Nnc
u_norm_Nnc_model = fitglme(selected_table, ...
    'uNormNnc ~ exp + (1|init)');

diary(horzcat(figs_dir,'analysis motor command norm Nnc default params.txt'));
'Analyses on data at final perturbation block\n\n';
disp(u_norm_Nnc_model);
disp(anova(u_norm_Nnc_model));

for i_test = 1:num_tests
    [pVal, F, DF1, DF2] = coefTest(u_norm_Nnc_model, contrast_H_all(i_test,:));
    fprintf('\ncontrast: %s, adj-pVal= %e, F(%d,%d)=%f\n',...
        contrasts_names{i_test}, min(1,pVal*num_tests), DF1, DF2, F);
end
diary off;

clearvars -except figs_dir;

%% data from simulation 1, fig 5

% panel A, area of convex hull of synergy forces
load('data sim1 fig5A.mat');

rot_color = [48 149 242]/256;
comp_color = [101 217 22]/256;
incomp_color = [255 54 51]/256;
rot_fill_color = [194 219 242]/256;
comp_fill_color = [196 230 173]/256;
incomp_fill_color = [255 192 191]/256;
lines_colors = [rot_color;comp_color;incomp_color];
fills_colors = [rot_fill_color;comp_fill_color;incomp_fill_color];
fill_alpha = 0.75;
line_width = 1.0;
patch_fill_color = [0.8 0.8 0.8];
patch_fill_alpha = 0.5;

environments_names = {'baseline task space','incompatible task space'};
exp_names = {'rotation', 'compatible', 'incompatible'};

fig5A = figure;

for i_environment = 1:num_environments
    environment_name = environments_names{i_environment};
    axes(i_environment) = subplot(1, num_environments, i_environment);
    plot_data = squeeze(plot_data_all(:,:,:,i_environment));
    axes(i_environment) = PlotHelper.plotAx(axes(i_environment), plot_data, ...
        sprintf('area of convex hull of\nsynergy forces [a.u.]'), 'block');
    limits_min(i_environment) = axes(i_environment).YLim(1);
    limits_max(i_environment) = axes(i_environment).YLim(2);
    title(axes(i_environment), environment_name);
    ch_flipped = flip(axes(i_environment).Children);
    for i_line = 1:nExperiments
        ch_flipped(i_line).FaceColor = fills_colors(i_line,:);
        ch_flipped(i_line).FaceAlpha = fill_alpha;
        ch_flipped(i_line+nExperiments).Color = lines_colors(i_line,:);
        ch_flipped(i_line+nExperiments).LineWidth = line_width;
    end
    if i_environment == num_environments
        ax_lines = axes(i_environment).Children(1:nExperiments);
        legend(axes(i_environment), flip(ax_lines), exp_names, 'location', 'northwest');
    end
end
data_limits = [min(limits_min), max(limits_max)];
data_limits(1) = 0;
for i_environment = 1:num_environments
    axes(i_environment) = PlotHelper.addPatch(axes(i_environment), ...
        nSaveMatrices+0.5, nSaveMatrices*2+0.5, data_limits(1), data_limits(2), ...
        patch_fill_color, patch_fill_alpha);
end

fig5A = PlotHelper.formatFig(fig5A, 15, 8);
print(fig5A, horzcat(figs_dir, 'fig5A.pdf'), ...
    '-dpdf', '-fillpage', '-painters');
print(fig5A, horzcat(figs_dir, 'fig5A.png'), ...
    '-dpng', '-r200');
savefig(fig5A, horzcat(figs_dir, 'fig5A.fig'));
close(fig5A);

% backup of area data
area_convex_hull_syn = plot_data_all;

% panel B, principal angle between synergy and vectors
load('data sim1 fig5b.mat');

vectors_names = {'w', 'w''', 'n'};
exp_names = {'rotation', 'compatible', 'incompatible'};

fig5B = figure;

for i_vec = 1:num_vectors
    vector_name = vectors_names{i_vec};
    axes(i_vec) = subplot(1, num_vectors, i_vec);
    plot_data = squeeze(plot_data_all(:,:,:,i_vec));
    axes(i_vec) = PlotHelper.plotAx(axes(i_vec), plot_data, ...
        'principal angle w/ synergies [deg]', 'block');
    title(axes(i_vec), vector_name);
    ch_flipped = flip(axes(i_vec).Children);
    for i_line = 1:nExperiments
        ch_flipped(i_line).FaceColor = fills_colors(i_line,:);
        ch_flipped(i_line).FaceAlpha = fill_alpha;
        ch_flipped(i_line+nExperiments).Color = lines_colors(i_line,:);
        ch_flipped(i_line+nExperiments).LineWidth = line_width;
    end
    if i_vec == num_vectors
        ax_lines = axes(i_vec).Children(1:nExperiments);
        legend(axes(i_vec), flip(ax_lines), exp_names, 'location', 'southwest');
    end
end
% manually set limits for each vector
data_limits = [0, 45; 0, 45; 45, 90];
for i_vec = 1:num_vectors
    axes(i_vec) = PlotHelper.addPatch(axes(i_vec), ...
        nSaveMatrices+0.5, nSaveMatrices*2+0.5, data_limits(i_vec,1), data_limits(i_vec,2), ...
        patch_fill_color, patch_fill_alpha);
end

fig5B = PlotHelper.formatFig(fig5B, 20, 8);
print(fig5B, horzcat(figs_dir, 'fig5B.pdf'), ...
    '-dpdf', '-fillpage', '-painters');
print(fig5B, horzcat(figs_dir, 'fig5B.png'), ...
    '-dpng', '-r200');
savefig(fig5B, horzcat(figs_dir, 'fig5B.fig'));
close(fig5B);


% backup of principal angles data
pangs_syn = plot_data_all;

% statistical analyses
num_blocks_total = nSaveMatrices*3;

blocks_mat = zeros(num_blocks_total, num_init, nExperiments);
inits_mat = zeros(num_blocks_total, num_init, nExperiments);
exps_mat = zeros(num_blocks_total, num_init, nExperiments);

for i_block = 1:num_blocks_total
    for i_init = 1:num_init
        for i_exp = 1:nExperiments
            blocks_mat(i_block,i_init,i_exp) = i_block;
            inits_mat(i_block,i_init,i_exp) = i_init;
            exps_mat(i_block,i_init,i_exp) = i_exp;
        end
    end
end

% initialize table
data_table_blocks_all = table(reshape(area_convex_hull_syn(:,:,:,1), [], 1),...
    reshape(area_convex_hull_syn(:,:,:,2), [], 1), ...
    reshape(pangs_syn(:,:,:,1), [], 1), ...
    reshape(pangs_syn(:,:,:,2), [], 1),...
    reshape(pangs_syn(:,:,:,3), [], 1),...
    categorical(reshape(blocks_mat, [], 1)),...
    categorical(reshape(inits_mat, [], 1)),...
    categorical(reshape(exps_mat, [], 1), 1:3, {'rot', 'comp', 'incomp'}),...
    'VariableNames', {'convexHullAreaSynBaseline', 'convexHullAreaSynIncomp',...
    'prinAngSynWnc1', 'prinAngSynWnc2', 'prinAngSynNnc1',...
    'block', 'init', 'exp'});

last_block_perturb = num2str(ceil(nSaveMatrices*2));
selected_rows = data_table_blocks_all.block == last_block_perturb;
selected_table = data_table_blocks_all(selected_rows,:);

% convex hull area in baseline
convex_hull_area_baseline_model = fitglme(selected_table, ...
    'convexHullAreaSynBaseline ~ exp + (1|init)');

% constrasts across each exp
contrast_H_all = [0 1 0;
    0 0 1;
    0 -1 1];
contrasts_names = {'comp - rot', 'incomp - rot', 'incomp - comp'}; 
num_tests = size(contrast_H_all,1); % used for bonferroni correction

diary(horzcat(figs_dir,'analysis convex hull area syn baseline default params.txt'));
'Analyses on data at final perturbation block\n\n';
disp(convex_hull_area_baseline_model);
disp(anova(convex_hull_area_baseline_model));

for i_test = 1:num_tests
    [pVal, F, DF1, DF2] = coefTest(convex_hull_area_baseline_model, contrast_H_all(i_test,:));
    fprintf('\ncontrast: %s, adj-pVal= %e, F(%d,%d)=%f\n',...
        contrasts_names{i_test}, min(1,pVal*num_tests), DF1, DF2, F);
end
diary off;

% convex hull area in incomp
convex_hull_area_incomp_model = fitglme(selected_table, ...
    'convexHullAreaSynIncomp ~ exp + (1|init)');

diary(horzcat(figs_dir,'analysis convex hull area syn incomp default params.txt'));
'Analyses on data at final perturbation block\n\n';
disp(convex_hull_area_incomp_model);
disp(anova(convex_hull_area_incomp_model));

for i_test = 1:num_tests
    [pVal, F, DF1, DF2] = coefTest(convex_hull_area_incomp_model, contrast_H_all(i_test,:));
    fprintf('\ncontrast: %s, adj-pVal= %e, F(%d,%d)=%f\n',...
        contrasts_names{i_test}, min(1,pVal*num_tests), DF1, DF2, F);
end
diary off;

% principal angle Wnc1
prin_ang_syn_Wnc1_model = fitglme(selected_table, ...
    'prinAngSynWnc1 ~ exp + (1|init)');

diary(horzcat(figs_dir,'analysis prin ang syn Wnc1 default params.txt'));
'Analyses on data at final perturbation block\n\n';
disp(prin_ang_syn_Wnc1_model);
disp(anova(prin_ang_syn_Wnc1_model));

for i_test = 1:num_tests
    [pVal, F, DF1, DF2] = coefTest(prin_ang_syn_Wnc1_model, contrast_H_all(i_test,:));
    fprintf('\ncontrast: %s, adj-pVal= %e, F(%d,%d)=%f\n',...
        contrasts_names{i_test}, min(1,pVal*num_tests), DF1, DF2, F);
end
diary off;

% principal angle Wnc2
prin_ang_syn_Wnc2_model = fitglme(selected_table, ...
    'prinAngSynWnc2 ~ exp + (1|init)');

diary(horzcat(figs_dir,'analysis prin ang syn Wnc2 default params.txt'));
'Analyses on data at final perturbation block\n\n';
disp(prin_ang_syn_Wnc2_model);
disp(anova(prin_ang_syn_Wnc2_model));

for i_test = 1:num_tests
    [pVal, F, DF1, DF2] = coefTest(prin_ang_syn_Wnc2_model, contrast_H_all(i_test,:));
    fprintf('\ncontrast: %s, adj-pVal= %e, F(%d,%d)=%f\n',...
        contrasts_names{i_test}, min(1,pVal*num_tests), DF1, DF2, F);
end
diary off;


% principal angle Nnc1
prin_ang_syn_Nnc1_model = fitglme(selected_table, ...
    'prinAngSynNnc1 ~ exp + (1|init)');

diary(horzcat(figs_dir,'analysis prin ang syn Nnc1 default params.txt'));
'Analyses on data at final perturbation block\n\n';
disp(prin_ang_syn_Nnc1_model);
disp(anova(prin_ang_syn_Nnc1_model));

for i_test = 1:num_tests
    [pVal, F, DF1, DF2] = coefTest(prin_ang_syn_Nnc1_model, contrast_H_all(i_test,:));
    fprintf('\ncontrast: %s, adj-pVal= %e, F(%d,%d)=%f\n',...
        contrasts_names{i_test}, min(1,pVal*num_tests), DF1, DF2, F);
end
diary off;

clearvars -except figs_dir;

%% data from simulation 2, fig 6

load('data sim2 fig6.mat');

rot_color = [48 149 242]/256;
comp_color = [101 217 22]/256;
incomp_color = [255 54 51]/256;
rot_fill_color = [194 219 242]/256;
comp_fill_color = [196 230 173]/256;
incomp_fill_color = [255 192 191]/256;
lines_colors = [rot_color;comp_color;incomp_color];
fills_colors = [rot_fill_color;comp_fill_color;incomp_fill_color];
fill_alpha = 0.75;
line_width = 1.0;
patch_fill_color = [0.8 0.8 0.8];
patch_fill_alpha = 0.5;
num_cycles = num_cycles_total/3;

metrics_names = {'force direction error [deg]', 'force magnitude error [a.u.]', ...
    'R^2', 'motor command norm [a.u.]'};
num_metrics = length(metrics_names);
params_names = {sprintf('without\nforward model update'), ...
    sprintf('with\nforward model update'), sprintf('ideal\nforward model')};
exp_names = {'rotation', sprintf('compatible\nsurgery'), sprintf('incompatible\nsurgery')};

fig6 = figure;
for i_metric = 1:num_metrics
    metric_name = metrics_names{i_metric};
    for i_param = 1:num_params
        row_axes(i_param) = subplot(num_metrics, num_params, (i_metric-1)*num_params+i_param);
        param_name = params_names{i_param};
        plot_data = squeeze(plot_data_all(:,:,i_param,:,i_metric));
        row_axes(i_param) = PlotHelper.plotAx(row_axes(i_param), plot_data, ...
            metric_name, 'cycle');
        limits_min(i_param) = row_axes(i_param).YLim(1);
        limits_max(i_param) = row_axes(i_param).YLim(2);
        if i_metric == 1
            title(row_axes(i_param), param_name);
        end
        ch_flipped = flip(row_axes(i_param).Children);
        for i_line = 1:nExperiments
            ch_flipped(i_line).FaceColor = fills_colors(i_line,:);
            ch_flipped(i_line).FaceAlpha = fill_alpha;
            ch_flipped(i_line+nExperiments).Color = lines_colors(i_line,:);
            ch_flipped(i_line+nExperiments).LineWidth = line_width;
        end
        if i_metric == 1 && i_param == num_params
            ax_lines = row_axes(i_param).Children(1:nExperiments);
            legend(row_axes(i_param), flip(ax_lines), exp_names, 'location', 'northeast');
        end
    end
    data_limits = [min(limits_min), max(limits_max)];
    if i_metric == 1 || i_metric == 2
        data_limits(1) = 0;
    end
    for i_param = 1:num_params
        row_axes(i_param) = PlotHelper.addPatch(row_axes(i_param), ...
            num_cycles, num_cycles*2, data_limits(1), data_limits(2), ...
            patch_fill_color, patch_fill_alpha);
    end
end

fig6 = PlotHelper.formatFig(fig6, 25, 28);
print(fig6, horzcat(figs_dir, 'fig6.pdf'), ...
    '-dpdf', '-fillpage');
print(fig6, horzcat(figs_dir, 'fig6.png'), ...
    '-dpng', '-r200');
savefig(fig6, horzcat(figs_dir, 'fig6.fig'));
close(fig6);

% statistical analyses
cycles_mat = zeros(num_cycles_total, num_init, num_params, nExperiments);
blocks_mat = zeros(num_cycles_total, num_init, num_params, nExperiments);
inits_mat = zeros(num_cycles_total, num_init, num_params, nExperiments);
params_mat = zeros(num_cycles_total, num_init, num_params, nExperiments);
exps_mat = zeros(num_cycles_total, num_init, num_params, nExperiments);
num_cycles_block = 3;

for i_cycle = 1:num_cycles_total
    for i_init = 1:num_init
        for i_par = 1:num_params
            for i_exp = 1:nExperiments
                cycles_mat(i_cycle,i_init,i_par,i_exp) = i_cycle;
                blocks_mat(i_cycle,i_init,i_par,i_exp) = ceil(i_cycle/num_cycles_block);
                inits_mat(i_cycle,i_init,i_par,i_exp) = i_init;
                params_mat(i_cycle,i_init,i_par,i_exp) = i_par;
                exps_mat(i_cycle,i_init,i_par,i_exp) = i_exp;
            end
        end
    end
end

% initialize table
data_table_all = table(reshape(plot_data_all(:,:,:,:,1), [], 1),...
    reshape(plot_data_all(:,:,:,:,2), [], 1), ...
    reshape(plot_data_all(:,:,:,:,3), [], 1), ...
    reshape(plot_data_all(:,:,:,:,4), [], 1),...
    categorical(reshape(cycles_mat, [], 1)),...
    categorical(reshape(blocks_mat, [], 1)),...
    categorical(reshape(inits_mat, [], 1)),...
    categorical(reshape(params_mat, [], 1)),...
    categorical(reshape(exps_mat, [], 1), 1:3, {'rot', 'comp', 'incomp'}),...
    'VariableNames', {'forceDirError', 'forceMagError',...
    'R2', 'uNorm', ...
    'cycle', 'block', 'init', 'param', 'exp'});

% compare across multiple parameters and experiments
last_cycle_perturb = num2str(ceil(num_cycles*2));
selected_params = {'1', '2', '3'};
selected_rows = data_table_all.cycle == last_cycle_perturb & ...
    ismember(data_table_all.param, selected_params);
selected_table = data_table_all(selected_rows,:);
selected_table.param = categorical(selected_table.param, selected_params, {'noupdate','update','ideal'});

% force direction error
force_dir_error_model = fitglme(selected_table, ...
    'forceDirError ~ exp * param + (1|init)');
% param not significant, but exp and interaction is

% focus constrasts across parameters, for each exp
contrast_H_all = [0 1 0 0 0 0 0 0 0;
    0 0 1 0 0 0 0 0 0;
    0 -1 1 0 0 0 0 0 0;
    0 1 0 0 0 1 0 0 0;
    0 0 1 0 0 0 1 0 0;
    0 -1 1 0 0 -1 1 0 0;
    0 1 0 0 0 0 0 1 0;
    0 0 1 0 0 0 0 0 1;
    0 -1 1 0 0 0 0 -1 1];
contrasts_names = {'rot update-noupdate', 'rot ideal-noupdate', 'rot ideal-update', ...
    'comp update-noupdate', 'comp ideal-noupdate', 'comp ideal-update', ...
    'incomp update-noupdate', 'incomp ideal-noupdate', 'incomp ideal-update'}; 
num_tests = size(contrast_H_all,1); % used for bonferroni correction

diary(horzcat(figs_dir,'analysis force dir error H comparison.txt'));
'Analyses on data at final perturbation cycle\n\n';
disp(force_dir_error_model);
disp(anova(force_dir_error_model));

for i_test = 1:num_tests
    [pVal, F, DF1, DF2] = coefTest(force_dir_error_model, contrast_H_all(i_test,:));
    fprintf('\ncontrast: %s, adj-pVal= %e, F(%d,%d)=%f\n',...
        contrasts_names{i_test}, min(1,pVal*num_tests), DF1, DF2, F);
end
diary off;

% force magnitude error
force_mag_error_model = fitglme(selected_table, ...
    'forceMagError ~ exp * param + (1|init)');
% param not significant, but exp and interaction is

diary(horzcat(figs_dir,'analysis force magnitude error H comparison.txt'));
'Analyses on data at final perturbation cycle\n\n';
disp(force_mag_error_model);
disp(anova(force_mag_error_model));

for i_test = 1:num_tests
    [pVal, F, DF1, DF2] = coefTest(force_mag_error_model, contrast_H_all(i_test,:));
    fprintf('\ncontrast: %s, adj-pVal= %e, F(%d,%d)=%f\n',...
        contrasts_names{i_test}, min(1,pVal*num_tests), DF1, DF2, F);
end
diary off;

% R2
R2_model = fitglme(selected_table, ...
    'R2 ~ exp * param + (1|init)');
% param not significant, but exp and interaction is

diary(horzcat(figs_dir,'analysis R2 H comparison.txt'));
'Analyses on data at final perturbation cycle\n\n';
disp(R2_model);
disp(anova(R2_model));

for i_test = 1:num_tests
    [pVal, F, DF1, DF2] = coefTest(R2_model, contrast_H_all(i_test,:));
    fprintf('\ncontrast: %s, adj-pVal= %e, F(%d,%d)=%f\n',...
        contrasts_names{i_test}, min(1,pVal*num_tests), DF1, DF2, F);
end
diary off;

% motor command norm
motor_command_norm_model = fitglme(selected_table, ...
    'uNorm ~ exp * param + (1|init)');
% param not significant, but exp and interaction is

diary(horzcat(figs_dir,'analysis motor command norm H comparison.txt'));
'Analyses on data at final perturbation cycle\n\n';
disp(motor_command_norm_model);
disp(anova(motor_command_norm_model));

for i_test = 1:num_tests
    [pVal, F, DF1, DF2] = coefTest(motor_command_norm_model, contrast_H_all(i_test,:));
    fprintf('\ncontrast: %s, adj-pVal= %e, F(%d,%d)=%f\n',...
        contrasts_names{i_test}, min(1,pVal*num_tests), DF1, DF2, F);
end
diary off;

clearvars -except figs_dir;

%% data from simulation 3, fig 7

load('data sim3 fig7.mat');

rot_color = [48 149 242]/256;
comp_color = [101 217 22]/256;
incomp_color = [255 54 51]/256;
rot_fill_color = [194 219 242]/256;
comp_fill_color = [196 230 173]/256;
incomp_fill_color = [255 192 191]/256;
lines_colors = [rot_color;comp_color;incomp_color];
fills_colors = [rot_fill_color;comp_fill_color;incomp_fill_color];
fill_alpha = 0.75;
line_width = 1.0;
patch_fill_color = [0.8 0.8 0.8];
patch_fill_alpha = 0.5;
num_cycles = num_cycles_total/3;

metrics_names = {'force direction error [deg]', 'force magnitude error [a.u.]', ...
    'R^2', 'motor command norm [a.u.]'};
num_metrics = length(metrics_names);
params_names = {'without regularization', 'with regularization'};
exp_names = {'rotation', sprintf('compatible\nsurgery'), sprintf('incompatible\nsurgery')};

fig7 = figure;
for i_metric = 1:num_metrics
    metric_name = metrics_names{i_metric};
    for i_param = 1:num_params
        row_axes(i_param) = subplot(num_metrics, num_params, (i_metric-1)*num_params+i_param);
        param_name = params_names{i_param};
        plot_data = squeeze(plot_data_all(:,:,i_param,:,i_metric));
        row_axes(i_param) = PlotHelper.plotAx(row_axes(i_param), plot_data, ...
            metric_name, 'cycle');
        limits_min(i_param) = row_axes(i_param).YLim(1);
        limits_max(i_param) = row_axes(i_param).YLim(2);
        if i_metric == 1
            title(row_axes(i_param), param_name);
        end
        ch_flipped = flip(row_axes(i_param).Children);
        for i_line = 1:nExperiments
            ch_flipped(i_line).FaceColor = fills_colors(i_line,:);
            ch_flipped(i_line).FaceAlpha = fill_alpha;
            ch_flipped(i_line+nExperiments).Color = lines_colors(i_line,:);
            ch_flipped(i_line+nExperiments).LineWidth = line_width;
        end
        if i_metric == 1 && i_param == num_params
            ax_lines = row_axes(i_param).Children(1:nExperiments);
            legend(row_axes(i_param), flip(ax_lines), exp_names, 'location', 'northeast');
        end
    end
    data_limits = [min(limits_min), max(limits_max)];
    if i_metric == 1 || i_metric == 2
        data_limits(1) = 0;
    end
    for i_param = 1:num_params
        row_axes(i_param) = PlotHelper.addPatch(row_axes(i_param), ...
            num_cycles, num_cycles*2, data_limits(1), data_limits(2), ...
            patch_fill_color, patch_fill_alpha);
    end
end

fig7 = PlotHelper.formatFig(fig7, 18, 28);
print(fig7, horzcat(figs_dir, 'fig7.pdf'), ...
    '-dpdf', '-fillpage');
print(fig7, horzcat(figs_dir, 'fig7.png'), ...
    '-dpng', '-r200');
savefig(fig7, horzcat(figs_dir, 'fig7.fig'));
close(fig7);

% statistical analyses

cycles_mat = zeros(num_cycles_total, num_init, num_params, nExperiments);
blocks_mat = zeros(num_cycles_total, num_init, num_params, nExperiments);
inits_mat = zeros(num_cycles_total, num_init, num_params, nExperiments);
params_mat = zeros(num_cycles_total, num_init, num_params, nExperiments);
exps_mat = zeros(num_cycles_total, num_init, num_params, nExperiments);
num_cycles_block = 3;

for i_cycle = 1:num_cycles_total
    for i_init = 1:num_init
        for i_par = 1:num_params
            for i_exp = 1:nExperiments
                cycles_mat(i_cycle,i_init,i_par,i_exp) = i_cycle;
                blocks_mat(i_cycle,i_init,i_par,i_exp) = ceil(i_cycle/num_cycles_block);
                inits_mat(i_cycle,i_init,i_par,i_exp) = i_init;
                params_mat(i_cycle,i_init,i_par,i_exp) = i_par;
                exps_mat(i_cycle,i_init,i_par,i_exp) = i_exp;
            end
        end
    end
end

% initialize table
data_table_all = table(reshape(plot_data_all(:,:,:,:,1), [], 1),...
    reshape(plot_data_all(:,:,:,:,2), [], 1), ...
    reshape(plot_data_all(:,:,:,:,3), [], 1), ...
    reshape(plot_data_all(:,:,:,:,4), [], 1),...
    categorical(reshape(cycles_mat, [], 1)),...
    categorical(reshape(blocks_mat, [], 1)),...
    categorical(reshape(inits_mat, [], 1)),...
    categorical(reshape(params_mat, [], 1)),...
    categorical(reshape(exps_mat, [], 1), 1:3, {'rot', 'comp', 'incomp'}),...
    'VariableNames', {'forceDirError', 'forceMagError',...
    'R2', 'uNorm', 'cycle', 'block', 'init', 'param', 'exp'});

% compare across reg/noreg and experiments
last_cycle_perturb = num2str(ceil(num_cycles*2));
selected_rows = data_table_all.cycle == last_cycle_perturb;
selected_table = data_table_all(selected_rows,:);
% it gives an error when we filter some parameters, must reformat variable
selected_table.param = categorical(selected_table.param, {'1','2'}, {'noreg','reg'});

% force direction error
force_dir_error_model = fitglme(selected_table, ...
    'forceDirError ~ exp * param + (1|init)');
% anova shows significant effect of param and exp, but not of interaction
force_dir_error_model2 = fitglme(selected_table, ...
    'forceDirError ~ exp + param + (1|init)');
compare(force_dir_error_model2, force_dir_error_model);
% comparison shows no significant difference between models. let's go with
% simpler one
% maybe we don't even need contrasts, the fixed effects are enough already

diary(horzcat(figs_dir,'analysis force dir error reg comparison.txt'));
'Analyses on data at final perturbation block\n\n';
disp(force_dir_error_model2);
disp(anova(force_dir_error_model2));
diary off;

% force magnitude error
force_mag_error_model = fitglme(selected_table, ...
    'forceMagError ~ exp * param + (1|init)');
% no significant interaction between param and exp
force_mag_error_model2 = fitglme(selected_table, ...
    'forceMagError ~ exp + param + (1|init)');
compare(force_mag_error_model2, force_mag_error_model);
% comparison shows no significant difference between models. let's go with
% simpler one

diary(horzcat(figs_dir,'analysis force magnitude error reg comparison.txt'));
'Analyses on data at final perturbation cycle\n\n';
disp(force_mag_error_model2);
disp(anova(force_mag_error_model2));
diary off;

% R2
R2_model = fitglme(selected_table, ...
    'R2 ~ exp * param + (1|init)');
% no significant interaction, and also no effect of param either
R2_model2 = fitglme(selected_table, ...
    'R2 ~ exp + param + (1|init)');
compare(R2_model2,R2_model);
% without the interaction, now param is significant
% comparison favors second model, without interaction

diary(horzcat(figs_dir,'analysis R2 reg comparison.txt'));
'Analyses on data at final perturbation cycle\n\n';
disp(R2_model2);
disp(anova(R2_model2));
diary off;

% motor command norm
motor_command_norm_model = fitglme(selected_table, ...
    'uNorm ~ exp * param + (1|init)');
% in this model, interaction is significant!

% constrasts across reg/noreg for each exp
contrast_H_all = [0 1 0 0 0 0;
    0 1 0 0 1 0;
    0 1 0 0 0 1];
contrasts_names = {'rot reg-noreg', 'comp reg-noreg', 'incomp reg-noreg'}; 
num_tests = size(contrast_H_all,1); % used for bonferroni correction

diary(horzcat(figs_dir,'analysis motor command norm reg comparison.txt'));
'Analyses on data at final perturbation block\n\n';
disp(motor_command_norm_model);
disp(anova(motor_command_norm_model));

for i_test = 1:num_tests
    [pVal, F, DF1, DF2] = coefTest(motor_command_norm_model, contrast_H_all(i_test,:));
    fprintf('\ncontrast: %s, adj-pVal= %e, F(%d,%d)=%f\n',...
        contrasts_names{i_test}, min(1,pVal*num_tests), DF1, DF2, F);
end
diary off;

clearvars -except figs_dir;

%% data from simulation 1, fig S4.A

load('data sim1 figS4.A.mat');

rot_color = [48 149 242]/256;
comp_color = [101 217 22]/256;
incomp_color = [255 54 51]/256;
rot_fill_color = [194 219 242]/256;
comp_fill_color = [196 230 173]/256;
incomp_fill_color = [255 192 191]/256;
lines_colors = [rot_color;comp_color;incomp_color];
fills_colors = [rot_fill_color;comp_fill_color;incomp_fill_color];
fill_alpha = 0.75;
line_width = 1.0;
patch_fill_color = [0.8 0.8 0.8];
patch_fill_alpha = 0.5;
num_cycles = num_cycles_total/3;

exp_names = {'rotation', sprintf('compatible\nsurgery'), sprintf('incompatible\nsurgery')};

figS4A = figure;
h = gca;
h = PlotHelper.plotAx(h, plot_data_all, ...
    'force prediction error [a.u.]', 'cycle');
limits_min = h.YLim(1);
limits_max = h.YLim(2);
ch_flipped = flip(h.Children);
for i_line = 1:nExperiments
    ch_flipped(i_line).FaceColor = fills_colors(i_line,:);
    ch_flipped(i_line).FaceAlpha = fill_alpha;
    ch_flipped(i_line+nExperiments).Color = lines_colors(i_line,:);
    ch_flipped(i_line+nExperiments).LineWidth = line_width;
end
ax_lines = h.Children(1:nExperiments);
legend(h, flip(ax_lines), exp_names, 'location', 'northeast');

data_limits = [min(limits_min), max(limits_max)];
data_limits(1) = 0;
h = PlotHelper.addPatch(h, ...
    num_cycles, num_cycles*2, data_limits(1), data_limits(2), ...
    patch_fill_color, patch_fill_alpha);

figS4A = PlotHelper.formatFig(figS4A, 13, 10);
print(figS4A, horzcat(figs_dir, 'figS4A.pdf'), ...
    '-dpdf', '-fillpage');
print(figS4A, horzcat(figs_dir, 'figS4A.png'), ...
    '-dpng', '-r200');
savefig(figS4A, horzcat(figs_dir, 'figS4A.fig'));
close(figS4A);

clearvars -except figs_dir;

%% data from simulation 1, fig S4.B

load('data sim1 figS4.B.mat');

rot_color = [48 149 242]/256;
comp_color = [101 217 22]/256;
incomp_color = [255 54 51]/256;
rot_fill_color = [194 219 242]/256;
comp_fill_color = [196 230 173]/256;
incomp_fill_color = [255 192 191]/256;
lines_colors = [rot_color;comp_color;incomp_color];
fills_colors = [rot_fill_color;comp_fill_color;incomp_fill_color];
fill_alpha = 0.75;
line_width = 1.0;
patch_fill_color = [0.8 0.8 0.8];
patch_fill_alpha = 0.5;
num_cycles = num_cycles_total/3;

figS4B = figure;
ax = gca;
hold on;
ax = PlotHelper.plotAx(ax, plot_data_all, ...
    'motor command norm [a.u.]', 'cycle');
ax_lines = ax.Children(1:num_subspaces);
data_limits = [0, ax.YLim(2)];
ax = PlotHelper.addPatch(ax, ...
    num_cycles, num_cycles*2, data_limits(1), data_limits(2), ...
    patch_fill_color, patch_fill_alpha);
plot([onset_time_stable_task_changing_Nnc_incomp,onset_time_stable_task_changing_Nnc_incomp], data_limits, '-black', 'LineWidth',1);
legend(ax, flip(ax_lines), subspaces_names, 'location', 'northwest');

figS4B = PlotHelper.formatFig(figS4B, 12, 10);
print(figS4B, horzcat(figs_dir, 'figS4B.pdf'), ...
    '-dpdf', '-fillpage');
print(figS4B, horzcat(figs_dir, 'figS4B.png'), ...
    '-dpng', '-r200');
savefig(figS4B, horzcat(figs_dir, 'figS4B.fig'));
close(figS4B);

clearvars -except figs_dir;

%% data from simulation 2, fig S4.C

load('data sim2 figS4.C.mat');

rot_color = [48 149 242]/256;
comp_color = [101 217 22]/256;
incomp_color = [255 54 51]/256;
rot_fill_color = [194 219 242]/256;
comp_fill_color = [196 230 173]/256;
incomp_fill_color = [255 192 191]/256;
lines_colors = [rot_color;comp_color;incomp_color];
fills_colors = [rot_fill_color;comp_fill_color;incomp_fill_color];
fill_alpha = 0.75;
line_width = 1.0;
patch_fill_color = [0.8 0.8 0.8];
patch_fill_alpha = 0.5;
num_cycles = num_cycles_total/3;

exp_names = {'rotation', sprintf('compatible\nsurgery'), sprintf('incompatible\nsurgery')};
subspaces_names = {'baseline task', 'null', 'Nc', 'Nnc'};

figS4C = figure;
for i_subspace = 1:num_subspaces
    subspace_name = subspaces_names{i_subspace};
    axes(i_subspace) = subplot(1, num_subspaces, i_subspace);
    plot_data = squeeze(plot_data_all(:,:,:,i_subspace));
    axes(i_subspace) = PlotHelper.plotAx(axes(i_subspace), plot_data, ...
        'motor command norm [a.u.]', 'cycle');
    limits_min(i_subspace) = axes(i_subspace).YLim(1);
    limits_max(i_subspace) = axes(i_subspace).YLim(2);
    title(axes(i_subspace), subspace_name);
    ch_flipped = flip(axes(i_subspace).Children);
    for i_line = 1:nExperiments
        ch_flipped(i_line).FaceColor = fills_colors(i_line,:);
        ch_flipped(i_line).FaceAlpha = fill_alpha;
        ch_flipped(i_line+nExperiments).Color = lines_colors(i_line,:);
        ch_flipped(i_line+nExperiments).LineWidth = line_width;
    end
    if i_subspace == 1
        ax_lines = axes(i_subspace).Children(1:nExperiments);
        legend(axes(i_subspace), flip(ax_lines), exp_names, 'location', 'northwest');
    end
end
data_limits = [min(limits_min), max(limits_max)];
data_limits(1) = 0;
for i_subspace = 1:num_subspaces
    axes(i_subspace) = PlotHelper.addPatch(axes(i_subspace), ...
        num_cycles, num_cycles*2, data_limits(1), data_limits(2), ...
        patch_fill_color, patch_fill_alpha);
end

figS4C = PlotHelper.formatFig(figS4C, 25, 10);
print(figS4C, horzcat(figs_dir, 'figS4C.pdf'), ...
    '-dpdf', '-fillpage');
print(figS4C, horzcat(figs_dir, 'figS4C.png'), ...
    '-dpng', '-r200');
savefig(figS4C, horzcat(figs_dir, 'figS4C.fig'));
close(figS4C);

clearvars -except figs_dir;

%% data from sensitivity analysis simulation, fig S4.D

load('data sim sensitivity analysis figS4.D.mat');

% calculate avg change for default parameter combination
default_ietaH = 4;
default_ietaW = 4;
default_ietaZ = 4;
default_iparam = par_ind_mat(default_ietaZ,default_ietaW,default_ietaH);
default_change_avg = mean(R2_incomp_change(:,default_iparam));

for i_etaH = 1:num_etaH
    x_ticks{i_etaH} = sprintf('%.3f', par_etaH_combs(i_etaH));
end

figS4D = figure;
t = tiledlayout(num_etaW,num_etaZ, 'TileSpacing','compact', 'Padding','compact');
xlabel(t, '$\eta_{\hat{H}}$', 'Interpreter','latex');
ylabel(t, '\DeltaR^2 during incompatible surgery');
clear h;
cc = 0;
for i_etaW = 1:num_etaW
    for i_etaZ = 1:num_etaZ
        cc = cc+1;
        h(cc) = nexttile;
        plot(h(cc), [0.5, num_etaH+0.5], [0,0], 'Color','black');
        hold on;
        plot(h(cc), [0.5, num_etaH+0.5], [default_change_avg,default_change_avg], '--r');
        pars_selected = squeeze([par_ind_mat(i_etaZ,i_etaW,1:num_etaH)]);
        boxplot(h(cc), R2_incomp_change(:,pars_selected), 'Colors','k');
        ylim(h(cc), [min(R2_incomp_change,[],'all'), max(R2_incomp_change,[],'all')]);
        xlim(h(cc), [0.5, num_etaH+0.5]);
        set(h(cc), 'XTickLabel', x_ticks);
        if i_etaW == 1
            title(h(cc), horzcat('\eta_Z = ', sprintf('%.3f',par_etaZf_combs(i_etaZ))));
        end
        if i_etaZ == 1
            ylabel(h(cc), horzcat('\eta_W = ', sprintf('%.3f',par_etaWf_combs(i_etaW))));
        end
    end
end

figS4D = PlotHelper.formatFig(figS4D, 35, 25);
fig_filename = sprintf('figS4D');
print(figS4D, horzcat(figs_dir, fig_filename, '.png'), ...
    '-dpng', '-r200');
print(figS4D, horzcat(figs_dir, fig_filename, '.pdf'), ...
    '-dpdf', '-fillpage', '-painters');
savefig(figS4D, horzcat(figs_dir, fig_filename, '.fig')); % also save MATLAB figure
close(figS4D);

clearvars -except figs_dir;

%% data from additional simulation S2.A, fig S2.A

load('data simS2.A figS2.A.mat');

incompfirst_color = [255 54 51]/256;
incompsecond_color = [165 83 154]/256;
incompfirst_fill_color = [255 192 191]/256;
incompsecond_fill_color = [253 185 255]/256;

lines_colors = [incompfirst_color;incompsecond_color];
fills_colors = [incompfirst_fill_color;incompsecond_fill_color];
fill_alpha = 0.75;
line_width = 1.0;
patch_fill_color = [0.8 0.8 0.8];
patch_fill_alpha = 0.5;


metrics_names = {'force direction error [deg]', 'R^2 ground-truth W', 'R^2 estimated W'};
num_metrics = length(metrics_names);
params_names = {'ground-truth', 'estimated'};
num_params = length(params_names);
num_cycles = num_cycles_total/3;

figS2A = figure;
for i_metric = 1:num_metrics
    h(i_metric) = subplot(1,num_metrics+1,i_metric);
    plot_data = squeeze(plot_data_all(:,:,:,i_metric));
    h(i_metric) = PlotHelper.plotAx(h(i_metric), plot_data, ...
        metrics_names{i_metric}, 'cycle');
    data_limits(1) = h(i_metric).YLim(1);
    data_limits(2) = h(i_metric).YLim(2);
    ch_flipped = flip(h(i_metric).Children);
    for i_line = 1:num_params
        ch_flipped(i_line).FaceColor = fills_colors(i_line,:);
        ch_flipped(i_line).FaceAlpha = fill_alpha;
        ch_flipped(i_line+num_params).Color = lines_colors(i_line,:);
        ch_flipped(i_line+num_params).LineWidth = line_width;
    end
    if i_metric == 3
        ax_lines = h(i_metric).Children(1:num_params);
        legend(h(i_metric), flip(ax_lines), params_names, 'location', 'southeast');
    end
    if i_metric == 1
        data_limits(1) = 0;
    else
        data_limits(1) = 0.78;
    end
    h(i_metric) = PlotHelper.addPatch(h(i_metric), ...
        num_cycles, num_cycles*2, data_limits(1), data_limits(2), ...
        patch_fill_color, patch_fill_alpha);
end

% plot histogram of estimated synergies
hist_edges = 3:1:6;
h(num_metrics+1) = subplot(1,num_metrics+1,num_metrics+1);
histogram(h(num_metrics+1), num_estimated_syn_method2(:,2), ...
    'BinMethod', 'integers', 'BinLimits', [3 6], 'FaceColor', [0.4 0.4 0.4]);
ylabel(h(num_metrics+1), '# initializations');
xlabel(h(num_metrics+1), '# of synergies estimated');

figS2A = PlotHelper.formatFig(figS2A, 26, 9);
print(figS2A, horzcat(figs_dir, 'figS2A.pdf'), ...
    '-dpdf', '-fillpage');
print(figS2A, horzcat(figs_dir, 'figS2A'), ...
    '-dpng', '-r200');
savefig(figS2A, horzcat(figs_dir, 'figS2A'));
close(figS2A);

clearvars -except figs_dir;

%% data from additional simulation S2.A, fig S2.B

load('data simS2.A figS2.B.mat');

params_names = {'ground-truth', 'estimated'};
num_params = length(params_names);
x_values = 1:num_params;

figS2B = figure;
clear h;

h = axes(figS2B);
h = bar(h, x_values, mean(plot_data_all,1), 'FaceColor', [0.4 0.4 0.4]);
hold on;
scatter(x_values, plot_data_all, 'filled', 'MarkerFaceColor',[0.2 0.2 0.2]);
xticklabels(params_names);
xlabel('surgery calculation method');
ylabel('\lambda_{min} / \lambda_{max}');

figS2B = PlotHelper.formatFig(figS2B, 12, 12);
print(figS2B, horzcat(figs_dir, 'figS2B.pdf'), ...
    '-dpdf', '-fillpage');
print(figS2B, horzcat(figs_dir, 'figS2B.png'), ...
    '-dpng', '-r200');
savefig(figS2B, horzcat(figs_dir, 'figS2B.fig'));
close(figS2B)

clearvars -except figs_dir;

%% data from additional simulation S2.B, fig S2.C

load('data simS2.B figS2.C.mat')

compfirst_color = [101 217 22]/256;
incompfirst_color = [255 54 51]/256;
compsecond_color = [56 95 165]/256;
incompsecond_color = [165 83 154]/256;
compfirst_fill_color = [196 230 173]/256;
incompfirst_fill_color = [255 192 191]/256;
compsecond_fill_color = [148 141 196]/256;
incompsecond_fill_color = [253 185 255]/256;

lines_comp_colors = [compfirst_color;compsecond_color];
fills_comp_colors = [compfirst_fill_color;compsecond_fill_color];
lines_incomp_colors = [incompfirst_color;incompsecond_color];
fills_incomp_colors = [incompfirst_fill_color;incompsecond_fill_color];
lines_colors = {lines_comp_colors, lines_incomp_colors};
fills_colors = {fills_comp_colors, fills_incomp_colors};
fill_alpha = 0.75;
line_width = 1.0;
patch_fill_color = [0.8 0.8 0.8];
patch_fill_alpha = 0.5;

metrics_names = {'force direction error [deg]', 'R^2'};
num_metrics = length(metrics_names);
params_names = {{'comp. first', 'comp. second'}, ...
    {'incomp. first', 'incomp. second'}};
num_params = length(params_names{1});
exp_names = {'compatible surgery', 'incompatible surgery'};
num_cycles = num_cycles_total/3;

figS2C = figure;
for i_metric = 1:num_metrics
    for i_exp = 1:nExperiments
        h(i_metric,i_exp) = subplot(num_params,nExperiments,i_exp+num_metrics*(i_metric-1));
        plot_data = squeeze(plot_data_all(:,:,:,i_exp,i_metric));
        h(i_metric,i_exp) = PlotHelper.plotAx(h(i_metric,i_exp), plot_data, ...
            metrics_names{i_metric}, 'cycle');
        limits_min(i_metric,i_exp) = h(i_metric,i_exp).YLim(1);
        limits_max(i_metric,i_exp) = h(i_metric,i_exp).YLim(2);
        if i_metric == 1
            title(h(i_metric,i_exp), exp_names{i_exp});
        end
        ch_flipped = flip(h(i_metric,i_exp).Children);
        for i_line = 1:num_params
            ch_flipped(i_line).FaceColor = fills_colors{i_exp}(i_line,:);
            ch_flipped(i_line).FaceAlpha = fill_alpha;
            ch_flipped(i_line+num_params).Color = lines_colors{i_exp}(i_line,:);
            ch_flipped(i_line+num_params).LineWidth = line_width;
        end
        if i_metric == 1
            ax_lines = h(i_metric,i_exp).Children(1:num_params);
            legend(h(i_metric,i_exp), flip(ax_lines), params_names{i_exp}, 'location', 'northeast');
        end
    end
    data_limits = [min(limits_min(i_metric,:)), max(limits_max(i_metric,:))];
    if i_metric == 1
        data_limits(1) = 0;
    end
    for i_exp = 1:nExperiments
        h(i_metric,i_exp) = PlotHelper.addPatch(h(i_metric,i_exp), ...
            num_cycles, num_cycles*2, data_limits(1), data_limits(2), ...
            patch_fill_color, patch_fill_alpha);
    end
end

figS2C = PlotHelper.formatFig(figS2C, 20, 15);
print(figS2C, horzcat(figs_dir, 'figS2C.pdf'), ...
    '-dpdf', '-fillpage');
print(figS2C, horzcat(figs_dir, 'figS2C.png'), ...
    '-dpng', '-r200');
savefig(figS2C, horzcat(figs_dir, 'figS2C.fig'));
close(figS2C);

clearvars -except figs_dir;

%% data from additional simulation S2.C, fig S2.D

load('data simS2.C figS2.D.mat')

rot_color = [48 149 242]/256;
comp_color = [101 217 22]/256;
incomp_color = [255 54 51]/256;
rot_fill_color = [194 219 242]/256;
comp_fill_color = [196 230 173]/256;
incomp_fill_color = [255 192 191]/256;

lines_colors = [rot_color;comp_color;incomp_color];
fills_colors = [rot_fill_color;comp_fill_color;incomp_fill_color];
fill_alpha = 0.75;
line_width = 1.0;
patch_fill_color = [0.8 0.8 0.8];
patch_fill_alpha = 0.5;
params = [4, 2, 5];
num_params = length(params);

metrics_names = {'force direction error [deg]', 'force magnitude error [a.u.]', ...
    'R^2', 'motor command norm [a.u.]'};
num_metrics = length(metrics_names);
params_names = {'update of control policy', 'update of synergies', ...
    sprintf('update of control policy\nand synergies')};
exp_names = {'rotation', 'compatible', 'incompatible'};
num_cycles = num_cycles_total/3;

figS2D = figure;
for i_metric = 1:num_metrics
    metric_name = metrics_names{i_metric};
    for i_param = 1:num_params
        row_axes(i_param) = subplot(num_metrics, num_params, (i_metric-1)*num_params+i_param);
        param_name = params_names{i_param};
        plot_data = squeeze(plot_data_all(:,:,i_param,:,i_metric));
        row_axes(i_param) = PlotHelper.plotAx(row_axes(i_param), plot_data, ...
            metric_name, 'cycle');
        limits_min(i_param) = row_axes(i_param).YLim(1);
        limits_max(i_param) = row_axes(i_param).YLim(2);
        if i_metric == 1
            title(row_axes(i_param), param_name);
        end
        ch_flipped = flip(row_axes(i_param).Children);
        for i_line = 1:nExperiments
            ch_flipped(i_line).FaceColor = fills_colors(i_line,:);
            ch_flipped(i_line).FaceAlpha = fill_alpha;
            ch_flipped(i_line+nExperiments).Color = lines_colors(i_line,:);
            ch_flipped(i_line+nExperiments).LineWidth = line_width;
        end
        if i_metric == 1 && i_param == num_params
            ax_lines = row_axes(i_param).Children(1:nExperiments);
            legend(row_axes(i_param), flip(ax_lines), exp_names, 'location', 'northeast');
        end
    end
    data_limits = [min(limits_min), max(limits_max)];
    if i_metric == 1 || i_metric == 2
        data_limits(1) = 0;
    elseif i_metric == 3
        data_limits = [0.78, 1.01];
    end
    for i_param = 1:num_params
        row_axes(i_param) = PlotHelper.addPatch(row_axes(i_param), ...
            num_cycles, num_cycles*2, data_limits(1), data_limits(2), ...
            patch_fill_color, patch_fill_alpha);
    end
end

figS2D = PlotHelper.formatFig(figS2D, 25, 28);
print(figS2D, horzcat(figs_dir, 'figS2D.pdf'), ...
    '-dpdf', '-fillpage');
print(figS2D, horzcat(figs_dir, 'figS2D.png'), ...
    '-dpng', '-r200');
savefig(figS2D, horzcat(figs_dir, 'figS2D.fig'));
close(figS2D);

clearvars -except figs_dir;
