# Supplementary material for: A modular architecture for trial-by-trial learning of redundant muscle activity patterns in novel sensorimotor tasks
Source: PLoS Comput Biol. 2026 Mar 27;22(3):e1012834. doi: 10.1371/journal.pcbi.1012834 (PMC13061332; doi:10.1371/journal.pcbi.1012834)
Supplement: S1 Dataset — (ZIP) [file pcbi.1012834.s005.zip › processed_data_PlosComputBiol/PlotHelper.m]

classdef PlotHelper
    % object with functions to plot data that can be called from the command
    % window

    methods(Static)
        
        function h = plotData(data_cell, y_cell, columns_cell)

            h = figure;
            hold on;
            num_subplots = length(data_cell);

            for i = 1:num_subplots
                subplot(1,num_subplots,i);
                % average data
                data_mn = squeeze(mean(data_cell{i},2));

                plot(data_mn, 'LineWidth', 1.5);
                ylabel(y_cell{i});
                xlabel('cycle');
                if i==num_subplots
                    legend(columns_cell, 'Location', 'best');
                end
                axis tight;

                % add a gray background
                patch([length(data_mn)/3-0.5, length(data_mn)/3-0.5, ...
                    length(data_mn)*2/3+0.5, length(data_mn)*2/3+0.5], ...
                    [min(min(data_mn)), max(max(data_mn)), max(max(data_mn)), min(min(data_mn))], ...
                    ones(1,3)*0.8, 'EdgeColor','none','FaceAlpha',.5);
                % move patch to the bottom
                hch = get(gca,'Children');
                set(gca, 'Children', [hch(2:length(hch)); hch(1)]);

                set(gca,'LooseInset', max(get(gca,'TightInset'), 0.02));

            end
        end

            function h = plotDataDetailed(data_cell, y_cell, columns_cell)

                h = figure;
                num_rows = length(data_cell);
                num_cols = length(columns_cell);

                i = 1;
                for r = 1:num_rows
                    for c = 1:num_cols
                        subplot(num_rows,num_cols,i);
                        hold on;
                        % average data, calculate se
                        data_mn = squeeze(mean(data_cell{r}(:,:,c),2));
                        data_se = squeeze(std(data_cell{r}(:,:,c),0,2)) / sqrt(size(data_cell{r},2));
                        se_fill = [(data_mn+data_se)', fliplr((data_mn-data_se)')];
                        x_fill = [1:length(data_mn), fliplr(1:length(data_mn))];

                        fill(x_fill, se_fill, [1 1 1]*.6,'EdgeColor','none');
                        plot(data_mn, 'LineWidth', 1.5);
                        ylabel(y_cell{r});
                        xlabel('cycle');
                        if r == 1
                            title(columns_cell{c});
                        end
                        axis tight;

                        % add a gray background
                        patch([length(data_mn)/3-0.5, length(data_mn)/3-0.5, ...
                            length(data_mn)*2/3+0.5, length(data_mn)*2/3+0.5], ...
                            [min(min(data_mn-data_se)), max(max(data_mn+data_se)), ...
                            max(max(data_mn+data_se)), min(min(data_mn-data_se))], ...
                            ones(1,3)*0.8, 'EdgeColor','none','FaceAlpha',.5);
                        % move patch to the bottom
                        hch = get(gca,'Children');
                        set(gca, 'Children', [hch(2:length(hch)); hch(1)]);

                        set(gca,'LooseInset', max(get(gca,'TightInset'), 0.02));

                        i = i+1;
                    end
                end

            end
            
            function h = plotDataDetailedByRow(data_cell, y_cell, columns_cell)

                h = figure;
                num_cols = length(data_cell);
                num_rows = length(columns_cell);

                i = 1;
                for r = 1:num_rows
                    for c = 1:num_cols
                        subplot(num_rows,num_cols,i);
                        hold on;
                        % average data, calculate se
                        data_mn = squeeze(mean(data_cell{c}(:,:,r),2));
                        data_se = squeeze(std(data_cell{c}(:,:,r),0,2)) / sqrt(size(data_cell{c},2));
                        se_fill = [(data_mn+data_se)', fliplr((data_mn-data_se)')];
                        x_fill = [1:length(data_mn), fliplr(1:length(data_mn))];

                        fill(x_fill, se_fill, [1 1 1]*.6,'EdgeColor','none');
                        plot(data_mn, 'LineWidth', 1.5);
                        ylabel(y_cell{c});
                        xlabel('cycle');
                        if c == 1
                            title(columns_cell{c});
                        end
                        axis tight;

                        % add a gray background
                        patch([length(data_mn)/3-0.5, length(data_mn)/3-0.5, ...
                            length(data_mn)*2/3+0.5, length(data_mn)*2/3+0.5], ...
                            [min(min(data_mn-data_se)), max(max(data_mn+data_se)), ...
                            max(max(data_mn+data_se)), min(min(data_mn-data_se))], ...
                            ones(1,3)*0.8, 'EdgeColor','none','FaceAlpha',.5);
                        % move patch to the bottom
                        hch = get(gca,'Children');
                        set(gca, 'Children', [hch(2:length(hch)); hch(1)]);

                        set(gca,'LooseInset', max(get(gca,'TightInset'), 0.02));

                        i = i+1;
                    end
                end

            end
            
            function h = plotDataMotorPredSim(data_cell, x_cell, y_cell, columns_cell)
                % data_cell has the data for each learning rate amount on
                % its columns and each noise amount on its rows
                % columns_cell holds the names of the lines to be ploted
                % x_cell and y_cell have the names of the columns and rows,
                % respectively, to be shown at the top/left of the graphs

                h = figure;
                [num_rows, num_cols] = size(data_cell);
                num_lines = length(columns_cell);

                i = 1;
                for r = 1:num_rows
                    for c = 1:num_cols
                        ax(r,c) = subplot(num_rows,num_cols,i);
                        hold on;
                        for l = 1:num_lines
                            % average data, calculate se
                            data_mn = squeeze(mean(data_cell{r,c}(:,:,l),2));
                            data_se = squeeze(std(data_cell{r,c}(:,:,l),0,2)) / sqrt(size(data_cell{r,c},2));
                            se_fill = [(data_mn+data_se)', fliplr((data_mn-data_se)')];
                            x_fill = [1:length(data_mn), fliplr(1:length(data_mn))];

%                             fill(x_fill, se_fill, [1 1 1]*.6,'EdgeColor','none');
                            plot(data_mn, 'LineWidth', 1.5);
                            if c == 1 && l == 1
                                % measure max and min y values
                                y_max = max(data_mn);
                                y_min = min(data_mn);
                            end
                            xlabel('cycle');
                            
                            % update max and min if necessary
                            y_max = max(max(data_mn), y_max);
                            y_min = min(min(data_mn), y_min);
                        end
                        
                        if c == 1
                            ylabel(y_cell{r});
                        end
                        
                        if r == 1
                            title(x_cell{c});
                        end
                        if r==1 && c==num_cols
                            legend(columns_cell, 'Location', 'best');
                        end
                        axis tight;

                        i = i+1;
                    end
                    
                    % all columns analyzed, update limits of axes
                    for c = 1:num_cols
                        ylim(ax(r,c), [y_min, y_max]);
                    end
                end

            end
            
            function h = plotDataByEpochBars(data_cell, x_cell, y_cell, rows_cell)
                % data_cell has the data for each learning rate amount on
                % its columns and each noise amount on its rows (or
                % whatever 2x2 combination)
                % in each element, data for one x position is in rows
                % rows_cell holds the names of the bars to be ploted
                % x_cell and y_cell have the names of the columns and rows,
                % respectively, to be shown at the top/left of the graphs

                h = figure;
                [num_rows, num_cols] = size(data_cell);
                num_bars = length(rows_cell);

                i = 1;
                for r = 1:num_rows
                    for c = 1:num_cols
                        ax(r,c) = subplot(num_rows,num_cols,i);
                        hold on;
                        
                        bar(data_cell{r,c});
                        xlabel('epoch');
                        
                        if c == 1
                            % measure max y values
                            y_max = max(max(data_cell{r,c}));
                        end
                        xlabel('epoch');

                        % update max if necessary
                        y_max = max(max(max(data_cell{r,c})), y_max);
                        
                        if c == 1
                            ylabel(y_cell{r});
                        end
                        
                        if r == 1
                            title(x_cell{c});
                        end
                        if r==1 && c==num_cols
                            legend(rows_cell, 'Location', 'best');
                        end
                        axis tight;

                        i = i+1;
                    end
                    
                    % all columns analyzed, update limits of axes
                    for c = 1:num_cols
                        ylim(ax(r,c), [0, y_max]);
                    end
                end

            end
            
            function ax = plotAx(ax, data, y_name, x_name, varargin)
                % plot data in given axis, average across rows
                % also show SE
                % if the first variable argument exists and is true, make a
                % grey patch in the brackground, with the given limits
                % (second and third varargin)
                data_mn = squeeze(mean(data,2));
                data_se = squeeze(std(data,0,2) / sqrt(size(data,2)));
                se_fill = [(data_mn+data_se)', fliplr((data_mn-data_se)')];
                x_fill = [1:length(data_mn), fliplr(1:length(data_mn))];
                
                hold(ax, 'on');
                
                num_lines = size(data_mn,2);
                
                if num_lines == 1
                    fill(ax, x_fill, se_fill, 1,'EdgeColor','none', 'FaceAlpha', 0.5);
                    plot(ax, data_mn, 'LineWidth', 1.5);
                else
                    for (linenumber = 1:num_lines)
                        fill(ax, x_fill, se_fill(linenumber,:), ax.ColorOrder(linenumber,:),'EdgeColor','none', 'FaceAlpha', 0.5);
                    end
                    for (linenumber = 1:num_lines)
                        plot(ax, data_mn(:,linenumber), 'LineWidth', 1.5, 'Color', ax.ColorOrder(linenumber,:));
                    end
                end
                ylabel(ax,y_name);
                xlabel(ax,x_name);
                
                if length(varargin) > 0
                    if varargin{1} == true
                        patch_x1 = varargin{2};
                        patch_x2 = varargin{3};
                        
                        if length(varargin) >= 4 && varargin{4} == true
                            patch_y1 = varargin{5};
                            patch_y2 = varargin{6};
                        else
                            patch_y1 = min(min(data_mn-data_se));
                            patch_y2 = max(max(data_mn+data_se));
                        end
                        
                        % add a gray background
                        patch(ax, [patch_x1, patch_x1, ...
                            patch_x2, patch_x2], ...
                            [patch_y1, patch_y2, ...
                            patch_y2, patch_y1], ...
                            ones(1,3)*0.8, 'EdgeColor','none','FaceAlpha',.5);
                        % move patch to the bottom
                        hch = get(ax,'Children');
                        set(ax, 'Children', [hch(2:length(hch)); hch(1)]);

                        set(ax,'LooseInset', max(get(ax,'TightInset'), 0.02));
                    end
                end
                
                axis(ax, 'tight');
            end
            
            function ax = plotAx_noSE(ax, data, y_name, x_name, varargin)
                % plot data in given axis, average across rows
                % if the first variable argument exists and is true, make a
                % grey patch in the brackground, with the given limits
                % (second and third varargin)
                data_mn = squeeze(mean(data,2));
                
                hold(ax, 'on');
                
                plot(ax, data_mn, 'LineWidth', 1.5);
                ylabel(ax,y_name);
                xlabel(ax,x_name);
                
                if length(varargin) > 0
                    if varargin{1} == true
                        patch_x1 = varargin{2};
                        patch_x2 = varargin{3};
                        
                        if length(varargin) >= 4 && varargin{4} == true
                            patch_y1 = varargin{5};
                            patch_y2 = varargin{6};
                        else
                            patch_y1 = min(min(data_mn));
                            patch_y2 = max(max(data_mn));
                        end
                        
                        % add a gray background
                        p1 = patch(ax, [patch_x1, patch_x1, ...
                            patch_x2, patch_x2], ...
                            [patch_y1, patch_y2, ...
                            patch_y2, patch_y1], ...
                            ones(1,3)*0.8, 'EdgeColor','none','FaceAlpha',.5);
                        p1.Annotation.LegendInformation.IconDisplayStyle = 'off';
                        % move patch to the bottom
                        hch = get(ax,'Children');
                        set(ax, 'Children', [hch(2:length(hch)); hch(1)]);

                        set(ax,'LooseInset', max(get(ax,'TightInset'), 0.02));
                    end
                end
                
                axis(ax, 'tight');
            end
            
            function ax = addPatch(ax, patch_x1, patch_x2, patch_y1, patch_y2, varargin)
                % add a gray patch using the given coordinates, and move it
                % to the background of the axis
                % optional argument to set color
                if length(varargin) > 0
                    patch_color = varargin{1};
                else
                    patch_color = ones(1,3)*0.8;
                end
                if length(varargin) > 1
                    patch_alpha = varargin{2};
                else
                    patch_alpha = 0.5;
                end
                p1 = patch(ax, [patch_x1, patch_x1, ...
                    patch_x2, patch_x2], ...
                    [patch_y1, patch_y2, ...
                    patch_y2, patch_y1], ...
                    patch_color, 'EdgeColor','none','FaceAlpha',patch_alpha);
                p1.Annotation.LegendInformation.IconDisplayStyle = 'off';
                % move patch to the bottom
                hch = get(ax,'Children');
                set(ax, 'Children', [hch(2:length(hch)); hch(1)]);

                set(ax,'LooseInset', max(get(ax,'TightInset'), 0.02));
                set(ax, 'Layer', 'top'); % set axis and ticks to be on top
                axis(ax, 'tight');
            end
            
            function ax = changeColorLines(ax, colors, SE)
                % change colors of lines in given axis
                % if SE is true, then axis has SE areas, change too
                % lines are ordered in reverse order in which they were
                % plotted (more recent lines are first), while colors are
                % given in order that lines were plotted
                
                num_colors = size(colors,1);
                for i_line = 1:num_colors
                    ax.Children(num_colors-i_line+1).Color = colors(i_line,:);
                    if SE
                        ax.Children(2*num_colors-i_line+1).FaceColor = colors(i_line,:);
                    end
                end
            end

            function h = formatFig(h, sizex, sizey)

                h.Units = 'centimeters';
                h.Position(3) = sizex;
                h.Position(4) = sizey;
                h.PaperPositionMode = 'auto';
                h.PaperUnits = 'centimeters';
                h.PaperSize = [h.PaperPosition(3) h.PaperPosition(4)];

            end
    end
end
