# Supplementary material for: A modular architecture for trial-by-trial learning of redundant muscle activity patterns in novel sensorimotor tasks
Source: PLoS Comput Biol. 2026 Mar 27;22(3):e1012834. doi: 10.1371/journal.pcbi.1012834 (PMC13061332; doi:10.1371/journal.pcbi.1012834)
Supplement: S1 Dataset — (ZIP) [file pcbi.1012834.s005.zip › processed_data_PlosComputBiol/README.txt]

Processed data of manuscript "A modular architecture for trial-by-trial learning of redundant muscle activity patterns in novel sensorimotor tasks"

Lucas Rebelo Dal’Bello, Denise Jennifer Berger, Daniele Borzelli, Etienne Burdet, Andrea d’Avella

Initially submitted to Plos Computational Biology on Jan 28, 2025


This file contains the data from all figures in the manuscript, along with scripts to plot the data and save them in figures, and to conduct statistical analyses on the data.
Data from specific figures are saved in appropriately named .mat files. The script "figures_and_analyses.m" loads each of the data files, processes the data, plots figures, and saves the figures. The script "PlotHelper.m" contains auxiliary functions that are used to plot the data. The scripts were tested on Matlab version R2019b but should work in newer versions.

To plot the figures, unzip the contents of the zip file into a folder, and change your Matlab folder to that folder. The script "figures_and_analyses.m" can then be run either in full or section by section. The first section of the script creates a new subfolder, "figs", where all the figures are saved.
